# Supplementary material for: High Solubilization and Controlled Release of Paclitaxel Using Thermosponge Nanoparticles for Effective Cancer Therapy
Source: Pharmaceutics. 2021 Jul 27;13(8):1150. doi: 10.3390/pharmaceutics13081150 (PMC8398058; doi:10.3390/pharmaceutics13081150)
Supplement: Supplementary file 1 [file pharmaceutics-13-01150-s001.zip]

Archive with 1 entries (1 files):
- pharmaceutics-1304381-supplementary.pdf
